# Supplementary material for: Don’t speak too fast! Processing of fast rate speech in children with specific language impairment
Source: PLoS One. 2018 Jan 26;13(1):e0191808. doi: 10.1371/journal.pone.0191808 (PMC5786310; doi:10.1371/journal.pone.0191808)
Supplement: S1 File — Example sentences are provided in the three speech rate conditions (natural normal rate, natural fast rate and time-compressed; sentence rate is indicated in syllables per second) and the two semantic conditions (congruent and incongruent). (ZIP) [file pone.0191808.s001.zip]

Archive with 28 entries (25 files):
- S2 File/
- S2 File/File1.wav
- __MACOSX/
- __MACOSX/S2 File/
- __MACOSX/S2 File/._File1.wav
- S2 File/File2.wav
- __MACOSX/S2 File/._File2.wav
- S2 File/File3.wav
- __MACOSX/S2 File/._File3.wav
- S2 File/File7.wav
- __MACOSX/S2 File/._File7.wav
- S2 File/File6.wav
- __MACOSX/S2 File/._File6.wav
- S2 File/File4.wav
- __MACOSX/S2 File/._File4.wav
- S2 File/File5.wav
- __MACOSX/S2 File/._File5.wav
- S2 File/File8.wav
- __MACOSX/S2 File/._File8.wav
- S2 File/File12.wav
- __MACOSX/S2 File/._File12.wav
- S2 File/File9.wav
- __MACOSX/S2 File/._File9.wav
- S2 File/File11.wav
- __MACOSX/S2 File/._File11.wav
- S2 File/File10.wav
- __MACOSX/S2 File/._File10.wav
- __MACOSX/._S2 File
